# Supplementary material for: trans-Translation inhibitors bind to a novel site on the ribosome and clear Neisseria gonorrhoeae in vivo
Source: Nat Commun. 2021 Mar 19;12:1799. doi: 10.1038/s41467-021-22012-7 (PMC7979765; doi:10.1038/s41467-021-22012-7)
Supplement: Supplementary file 5 — Source Data [file 41467_2021_22012_MOESM5_ESM.xlsx]

## Sheet: Luc raw data+ calculations
in vivo luc-trpAt assay			RLU DATA
			RUN DATE			RUN DATE
	log10[4132] (uM)	[4132] (uM)	190919			190925
		0	434400	457360	466760	341960	329040	344320
	0.176091	1.5	819880	834480	873520	830520	821080	844440
	0	1	853480	845080	883280	855000	858080	871520
	-0.124939	0.75	862480	897400	860720	848880	823160	876960
	-0.30103	0.5	812760	851240	807560	714360	698440	801640
	-0.425969	0.375	751440	742240	760680	537560	527720	613560
	-0.60206	0.25	614480	603040	618120	490160	424960	461960
	-0.726999	0.1875	519360	527000	530920	461560	384720	407200
	-0.90309	0.125	472720	483080	480640	360760	341880	347800
	-1.02803	0.09375	452400	486000	476240	348400	322200	319040
	-1.20412	0.0625	444200	481680	458240	324920	304240	318360
	-1.32906	0.046875	480880	488920	507320	314080	313840	317880
			FOLD INDUCTION
	log10[4132] (uM)	[4132] (uM)	190919			190925
		0	1	1	1	1	1	1
	0.176091	1.5	1.88738	1.82456	1.87145	2.42871	2.49538	2.45249
	0	1	1.96473	1.84773	1.89236	2.50029	2.60783	2.53113
	-0.124939	0.75	1.98545	1.96213	1.84403	2.4824	2.5017	2.54693
	-0.30103	0.5	1.87099	1.8612	1.73014	2.08902	2.12266	2.32818
	-0.425969	0.375	1.72983	1.62288	1.6297	1.572	1.60382	1.78195
	-0.60206	0.25	1.41455	1.31852	1.32428	1.43338	1.29151	1.34166
	-0.726999	0.1875	1.19558	1.15227	1.13746	1.34975	1.16922	1.18262
	-0.90309	0.125	1.08821	1.05624	1.02974	1.05498	1.03902	1.01011
	-1.02803	0.09375	1.04144	1.06262	1.02031	1.01883	0.979212	0.92658
	-1.20412	0.0625	1.02256	1.05317	0.981747	0.95017	0.924629	0.924605
	-1.32906	0.046875	1.107	1.069	1.0869	0.91847	0.953805	0.923211
			190919			190925
	log10[4132] (uM)	[4132] (uM)	AVE	STDEV		AVE	STDEV
		0	1	0		1	0
	0.176091	1.5	1.86113	0.0326604		2.45886	0.0337912
	0	1	1.90161	0.0590446		2.54642	0.0553736
	-0.124939	0.75	1.93054	0.0758188		2.51034	0.0331252
	-0.30103	0.5	1.82078	0.0786486		2.17995	0.129468
	-0.425969	0.375	1.66081	0.0598781		1.65259	0.113153
	-0.60206	0.25	1.35245	0.0538559		1.35552	0.0719431
	-0.726999	0.1875	1.16177	0.0302037		1.23386	0.100583
	-0.90309	0.125	1.05806	0.0292811		1.0347	0.022745
	-1.02803	0.09375	1.04146	0.021155		0.974875	0.046279
	-1.20412	0.0625	1.01916	0.0358353		0.933135	0.0147527
	-1.32906	0.046875	1.08763	0.0190074		0.931829	0.0191791
			190919+190925
	log10[4132] (uM)	[4132] (uM)	AVE	STDEV
		0	1	0
	0.176091	1.5	2.15999	0.328734
	0	1	2.22401	0.356867
	-0.124939	0.75	2.22044	0.321855
	-0.30103	0.5	2.00037	0.218817
	-0.425969	0.375	1.6567	0.0810918
	-0.60206	0.25	1.35398	0.0568624
	-0.726999	0.1875	1.19782	0.0772723
	-0.90309	0.125	1.04638	0.0267132
	-1.02803	0.09375	1.00817	0.0486375
	-1.20412	0.0625	0.976147	0.0531117
	-1.32906	0.046875	1.00973	0.0870297

## Sheet: in vitro trans-translation
in vitro trans-translation
[4132]	raw luminescence read (rlu)	background subtraction	normalized		[4132]	raw luminescence read (rlu)	background subtraction	normalized		[4132]	raw luminescence read (rlu)	background subtraction	normalized
background	18				background	35				background	35
0	1046	1028	100		0	461	426	100		0	603	568	100
0.01	1073	1055	102.626		0.01	422	387	90.8451		0.01	619	584	102.817
0.1	443	425	41.3424		0.05	319	284	66.6667		0.1	372	337	59.331
1	284	266	25.8755		0.1	319	284	66.6667		0.5	301	266	46.831
2	248	230	22.3735		0.5	213	178	41.784		1	461	426	75
50	35	17	1.6537		1	248	213	50		2	337	302	53.169
					10	89	54	12.6761		10	266	231	40.669
					50	53	18	4.22535		50	195	160	28.169
translation
[MBX-4132] uM	RLU			[MBX-4132] uM	RLU	%
0	36103494	100		0	6981260	100
0.01	33797634	93.6132		0.01	6899590	98.8302
0.1	35372716	97.9759		0.1	7097522	101.665
1	33297200	92.2271		1	7221715	103.444
2	30896884	85.5787		2	6769914	96.9727
10	38231518	105.894		10	6858684	98.2442
20	35030710	97.0286		20	6693243	95.8744
50	33472714	92.7132		50	6939472	99.4014

## Sheet: MBC assays
Figure 1E. Killing curve of MBX-4132 vs. N.g. ATCC 49226
4132 MIC= 0.5 ug/mL
ceftriaxone MIC= 0.008 ug/mL				CFU/mL [# colonies x log10 diln x 200 (1/200 ml spotted)]								AVE CFU/ml values plotted in Fig. 1E
												Time (h)	2% DMSO	1X 4132	4X 4132	8X 4132	1X CRO	4X CRO
T=0				T=0								0	9800000	9800000	9800000	9800000	9800000	9800000
	1	2	3		1	2	3	AVE	STDDEV	%CV		1	9800000	7800000	5.73333e+06	5.13333e+06	8200000	7.66667e+06
colonies	50	50	47		10000000	10000000	9400000	9800000	346410	3.5348		2	36000000	3600000	3.73333e+06	4.93333e+06	3.46667e+06	3.86667e+06
log 10 dilution factor	3	3	3	T=1								4	42000000	5.13333e+06	2.73333e+06	3000000	60666.7	40000
				CONTROL	1	2	3	AVE	STDDEV	%CV		6	7.86667e+07	6200000	2.86667e+06	993333	27333.3	5266.67
T=1	CONTROL				9600000	9800000	10000000	9800000	200000	2.04082		8	90000000	1.17333e+06	760000	433333	5733.33	1066.67
	1	2	3	1X 4132	1	2	3	AVE	STDDEV	%CV		24	8.73333e+08	6.86667e+06	0	0	2.46667e+06	0
colonies	48	49	50		7400000	6800000	9200000	7800000	1.249e+06	16.0128
log 10 dilution factor	3	3	3	4X 4132	1	2	3	AVE	STDDEV	%CV
	1X 4132				6400000	5600000	5200000	5.73333e+06	611010	10.6572
	1	2	3	8X 4132	1	2	3	AVE	STDDEV	%CV
colonies	37	34	46		5200000	4600000	5600000	5.13333e+06	503322	9.80498
log 10 dilution factor	3	3	3	1X CRO	1	2	3	AVE	STDDEV	%CV
	4X 4132				8200000	8000000	8400000	8200000	200000	2.43902
	1	2	3	4X CRO	1	2	3	AVE	STDDEV	%CV
colonies	32	28	26		7800000	7200000	8000000	7.66667e+06	416333	5.43043
log 10 dilution factor	3	3	3	T=2 CONTROL	1	2	3	AVE	STDDEV	%CV
	8X 4132				42000000	38000000	28000000	36000000	7.2111e+06	20.0308
	1	2	3	1X 4132	1	2	3	AVE	STDDEV	%CV
colonies	26	23	28		3800000	3600000	3400000	3600000	200000	5.55556
log 10 dilution factor	3	3	3	4X 4132	1	2	3	AVE	STDDEV	%CV
	1X Ceftriaxone				3600000	3400000	4200000	3.73333e+06	416333	11.1518
	1	2	3	8X 4132	1	2	3	AVE	STDDEV	%CV
colonies	41	40	42		5400000	5200000	4200000	4.93333e+06	642910	13.032
log 10 dilution factor	3	3	3	1X CRO	1	2	3	AVE	STDDEV	%CV
	4X ceftriaxone				3800000	3200000	3400000	3.46667e+06	305505	8.81265
	1	2	3	4X CRO	1	2	3	AVE	STDDEV	%CV
colonies	39	36	40		3400000	4000000	4200000	3.86667e+06	416333	10.7672
log 10 dilution factor	3	3	3	T=4 CONTROL	1	2	3	AVE	STDDEV	%CV
					50000000	42000000	34000000	42000000	8000000	19.0476
T=2	CONTROL			1X 4132	1	2	3	AVE	STDDEV	%CV
	1	2	3		5800000	5200000	4400000	5.13333e+06	702377	13.6827
colonies	21	19	14	4X 4132	1	2	3	AVE	STDDEV	%CV
log 10 dilution factor	4	4	4		2400000	2400000	3400000	2.73333e+06	577350	21.1226
	1X 4132			8X 4132	1	2	3	AVE	STDDEV	%CV
	1	2	3		3000000	2800000	3200000	3000000	200000	6.66667
colonies	19	18	17	1X CRO	1	2	3	AVE	STDDEV	%CV
log 10 dilution factor	3	3	3		60000	58000	64000	60666.7	3055.05	5.0358
	4X 4132			4X CRO	1	2	3	AVE	STDDEV	%CV
	1	2	3		36000	42000	42000	40000	3464.1	8.66025
colonies	18	17	21	T=6 CONTROL	1	2	3	AVE	STDDEV	%CV
log 10 dilution factor	3	3	3		82000000	76000000	78000000	7.86667e+07	3.05505e+06	3.88354
	8X 4132			1X 4132	1	2	3	AVE	STDDEV	%CV
	1	2	3		6000000	5800000	6800000	6200000	529150	8.53468
colonies	27	26	21	4X 4132	1	2	3	AVE	STDDEV	%CV
log 10 dilution factor	3	3	3		3000000	3000000	2600000	2.86667e+06	230940	8.05605
	1X Ceftriaxone			8X 4132	1	2	3	AVE	STDDEV	%CV
	1	2	3		1060000	940000	980000	993333	61101	6.15111
colonies	19	16	17	1X CRO	1	2	3	AVE	STDDEV	%CV
log 10 dilution factor	3	3	3		24000	32000	26000	27333.3	4163.33	15.2317
	4X ceftriaxone			4X CRO	1	2	3	AVE	STDDEV	%CV
	1	2	3		4400	5200	6200	5266.67	901.85	17.1237
colonies	17	20	21	T=8 CONTROL	1	2	3	AVE	STDDEV	%CV
log 10 dilution factor	3	3	3		88000000	84000000	98000000	90000000	7.2111e+06	8.01234
T=4	CONTROL			1X 4132	1	2	3	AVE	STDDEV	%CV
	1	2	3		1120000	1160000	1240000	1.17333e+06	61101	5.20747
colonies	25	21	17	4X 4132	1	2	3	AVE	STDDEV	%CV
log 10 dilution factor	4	4	4		780000	800000	700000	760000	52915	6.9625
	1X 4132			8X 4132	1	2	3	AVE	STDDEV	%CV
	1	2	3		400000	480000	420000	433333	41633.3	9.60769
colonies	29	26	22	1X CRO	1	2	3	AVE	STDDEV	%CV
log 10 dilution factor	3	3	3		5800	5400	6000	5733.33	305.505	5.32858
	4X 4132			4X CRO	1	2	3	AVE	STDDEV	%CV
	1	2	3		1400	800	1000	1066.67	305.505	28.6411
colonies	12	12	17	T=24 CONTROL	1	2	3	AVE	STDDEV	%CV
log 10 dilution factor	3	3	3		920000000	840000000	860000000	8.73333e+08	4.16333e+07	4.76717
	8X 4132			1X 4132	1	2	3	AVE	STDDEV	%CV
	1	2	3		7400000	6400000	6800000	6.86667e+06	503322	7.32994
colonies	15	14	16	4X 4132	1	2	3	AVE	STDDEV	%CV
log 10 dilution factor	3	3	3		0	0	0	0	0	#DIV/0!
	1X Ceftriaxone			8X 4132	1	2	3	AVE	STDDEV	%CV
	1	2	3		0	0	0	0	0	#DIV/0!
colonies	30	29	32	1X CRO	1	2	3	AVE	STDDEV	%CV
log 10 dilution factor	1	1	1		2400000	2200000	2800000	2.46667e+06	305505	12.3853
	4X ceftriaxone			4X CRO	1	2	3	AVE	STDDEV	%CV
	1	2	3		0	0	0	0	0	#DIV/0!
colonies	18	21	21
log 10 dilution factor	1	1	1
T=6	CONTROL
	1	2	3
colonies	41	38	39
log 10 dilution factor	4	4	4
	1X 4132
	1	2	3
colonies	30	29	34
log 10 dilution factor	3	3	3
	4X 4132
	1	2	3
colonies	15	15	13
log 10 dilution factor	3	3	3
	8X 4132
	1	2	3
colonies	53	47	49
log 10 dilution factor	2	2	2
	1X Ceftriaxone
	1	2	3
colonies	12	16	13
log 10 dilution factor	1	1	1
	4X ceftriaxone
	1	2	3
colonies	22	26	31
log 10 dilution factor	0	0	0
T=8	CONTROL
	1	2	3
colonies	44	42	49
log 10 dilution factor	4	4	4
	1X 4132
	1	2	3
colonies	56	58	62
log 10 dilution factor	2	2	2
	4X 4132
	1	2	3
colonies	39	40	35
log 10 dilution factor	2	2	2
	8X 4132
	1	2	3
colonies	20	24	21
log 10 dilution factor	2	2	2
	1X Ceftriaxone
	1	2	3
colonies	29	27	30
log 10 dilution factor	0	0	0
	4X ceftriaxone
	1	2	3
colonies	7	4	5
log 10 dilution factor	0	0	0
T=24	CONTROL
	1	2	3
colonies	46	42	43
log 10 dilution factor	5	5	5
	1X 4132
	1	2	3
colonies	37	32	34
log 10 dilution factor	3	3	3
	4X 4132
	1	2	3
colonies
log 10 dilution factor
	8X 4132
	1	2	3
colonies
log 10 dilution factor
	1X Ceftriaxone
	1	2	3
colonies	12	11	14
log 10 dilution factor	3	3	3
	4X ceftriaxone
	1	2	3
colonies	0	0	0
log 10 dilution factor	0	0	0

## Sheet: mouse Ng clearance
mice cleared per day
Mouse #	Day	MBX-4132 (10 MPK)	GEN	Vehicle
1	3	1
2	5	1
3	1	1
4	8	0
5	2	1
6	8	0
7	3	1
8	8	0
9	6	1
10	5	1
11	1	1
12	5	1
13	3	1
14	3	1
15	4	1
16	1	1
17	2	1
18	6	1
19	8	0
20	4	1
21	1		1
22	1		1
23	4		1
24	1		1
25	8		0
26	1		1
27	3		1
28	3		1
29	1		1
30	5		1
31	1		1
32	2		1
33	3		1
34	4		1
35	1		1
36	1		1
37	5		1
38	4		1
39	5		1
40	3		1
41	8			0
42	8			0
43	8			0
44	2			1
45	8			0
46	8			0
47	8			0
48	8			0
49	8			0
50	8			0
51	5			1
52	8			0
53	8			0
54	8			0
55	8			0
56	4			1
57	8			0
58	5			1
59	8			0
60	8			0
61	8			0

## Sheet: mouse CFU
mouse cfu
	MBX-4132 (10 MPK)																				GEN																				Vehicle
Day -1	2160000	290000	6575	2340000	320	3630000	488000	3450000	2430000	4970000	186000	1040000	6260000	202000	35050	5460	166000	646000	223000	217000	1750000	2499.5	559000	13000	252000	160000	6900000	1040000	27600	2760000	1049.95	2800000	2250000	327000	199000	182000	1550000	1500000	959000	4610	5690000	1490000	266000	8120	525000	3260000	1600000	3760000	1180000
Day 0	236000	69600	7400	314000	1080	82550	36200	965000	310000	268000	6585	2290000	952000	522000	1800	260000	374000	134450	108000	750000	290000	80	170000	1520000	2610000	520000	235450	284000	192000	613000	3400	3460000	347000	212000	29000	54750	104000	3680000	451000	555000	86400	150000	292000	51500	274000	470000	56950	190000	122000
Day 1	656000	318000	20	936000	569.5	753000	336000	366000	4800000	152000	20	324000	522000	60	20	20	828000	27860	346000	163000	20	20	557000	20	990000	20	260000	236000	20	194000	20	40	4590	425000	20	20	8950	12465	82350	158000	52500	294000	372000	99.9	354000	71250	2720	478000	123950
Day 2	170000	414000	20	282000	20	455000	15550	887000	31200	11020	20	13890	62350	40	20	20	20	114000	173000	5640	20	20	132000	20	1770	20	1880	300	20	3350	20	20	40	10495	20	20	2500	1060	449000	660	2650	244000	71700	20	10155	3180	3170	364000	24750
Day 3	20	3360	20	20	20	484000	20	500000	9850	1790	20	80	20	20	99.9	20	20	20	48700	168000	20	20	160	20	2890	20	20	20	20	20	20	20	20	300	20	20	20	40	26100	20	40	64200	20	20	20	40	20	492000	35350
Day 4	20	20	20	20	20	969000	20	2130000	1040	1260	20	20	20	20	20	20	20	380	66450	20	20	20	20	20	30300	20	20	20	20	240	20	20	20	20	20	20	8905	20	422000	20	20	33950	1469.5	20	80	17500	20	31700	30100
Day 5	20	20	20	2380	20	350000	20	1000000	260	20	20	20	20	20	20	20	20	420	2610	20	20	20	20	20	3110	20	20	20	20	20	20	20	20	20	20	20	20	20	20	20	15750	212000	138000	20	22850	170000	20	999	4070
Day 6	20	20	20	20800	20	312000	20	720	20	20	20	20	20	20	20	20	20	20	1459.5	20	20	20	20	20	61400	20	20	20	20	20	20	20	20	20	20	20	20	20	20	20	430000	20	57550	20	7400	192000	110000	1690	1750
Day 7	20	20	20	10060	20	11600	20	20	20	20	20	20	20	20	20	20	20	20	20	20	20	20	20	20	322000	20	20	20	20	20	20	20	20	20	20	20	20	20	20	20	1300000	4570	3370	20	20	124000	361000	40	20
Day 8	20	20	20	220	20	700	20	20	20	20	20	20	20	20	20	20	20	20	20	20	20	20	20	20	5020000	20	20	20	20	20	20	20	20	20	20	20	20	20	20	20	3090000	99.9	37800	20	20	13355	20	20	20
		20	no CFU/mL recovered
			Limit of detection
[truncated: 12 more columns]

## Sheet: L27 mutant growth
KKL-35	Strain ID
	pL27 (WT)
				Assay 1			Assay 2			Assay 3			Assay 4			Assay 5			Assay 6			Assay 7			Assay 8			Assay 9			Assay 10			Assay 11			Assay 12			Assay 13			Assay 14			Assay 15			Assay 16
			concentration (mM)	OD600 nm		concentration (mM)	OD600 nm		concentration (mM)	OD600 nm		concentration (mM)	OD600 nm		concentration (mM)	OD600 nm		concentration (mM)	OD600 nm		concentration (mM)	OD600 nm		concentration (mM)	OD600 nm		concentration (mM)	OD600 nm		concentration (mM)	OD600 nm		concentration (mM)	OD600 nm		concentration (mM)	OD600 nm		concentration (mM)	OD600 nm		concentration (mM)	OD600 nm		concentration (mM)	OD600 nm		concentration (mM)	OD600 nm
			5	0.0612		5	0.0534		5	0.0449		5	0.0475		5	0.0483		5	0.0526		5	0.0478		5	0.0507		5	0.0476		5	0.0482		5	0.0571		5	0.0547		5	0.048		5	0.0545		5	0.0479		5	0.0532
			2.5	0.2256		2.5	0.05825		2.5	0.04855		2.5	0.0526		2.5	0.0455		2.5	0.0525		2.5	0.0441		2.5	0.0554		2.5	0.0722		2.5	0.0511		2.5	0.0611		2.5	0.0548		2.5	0.0507		2.5	0.0568		2.5	0.0539333		2.5	0.0534
			1.25	0.0763		1.25	0.06235		1.25	0.0514		1.25	0.0549		1.25	0.0459		1.25	0.0608		1.25	0.0479		1.25	0.0749		1.25	0.048		1.25	0.0594		1.25	0.0664		1.25	0.0992		1.25	0.06		1.25	0.0684		1.25	0.0472667		1.25	0.0602
			0.625	0.4432		0.625	0.3978		0.625	0.42545		0.625	0.498		0.625	0.2954		0.625	0.3241		0.625	0.4055		0.625	0.314		0.625	0.3573		0.625	0.2978		0.625	0.3793		0.625	0.5136		0.625	0.3959		0.625	0.4464		0.625	0.352733		0.625	0.3196
			0.3125	0.65265		0.3125	0.50765		0.3125	0.50625		0.3125	0.63945		0.3125	0.5623		0.3125	0.5361		0.3125	0.5776		0.3125	0.538		0.3125	0.5692		0.3125	0.4877		0.3125	0.7031		0.3125	0.6152		0.3125	0.5898		0.3125	0.6273		0.3125	0.5697		0.3125	0.6506
			0.15625	0.67825		0.15625	0.6062		0.15625	0.5621		0.15625	0.6594		0.15625	0.7334		0.15625	0.6582		0.15625	0.7199		0.15625	0.6335		0.15625	0.7339		0.15625	0.6012		0.15625	0.694		0.15625	0.6844		0.15625	0.72		0.15625	0.6628		0.15625	0.729067		0.15625	0.6514
			0.078125	0.76665		0.078125	0.6709		0.078125	0.60125		0.078125	0.72205		0.078125	0.7193		0.078125	0.6186		0.078125	0.7068		0.078125	0.5738		0.078125	0.7289		0.078125	0.5893		0.078125	0.7084		0.078125	0.7134		0.078125	0.7026		0.078125	0.6657		0.078125	0.718333		0.078125	0.6783
			0.0390625	0.74745		0.0390625	0.68425		0.0390625	0.70555		0.0390625	0.7014		0.0390625	0.74		0.0390625	0.6989		0.0390625	0.6977		0.0390625	0.73		0.0390625	0.7788		0.0390625	0.7048		0.0390625	0.7436		0.0390625	0.764		0.0390625	0.772		0.0390625	0.7729		0.0390625	0.738833		0.0390625	0.7405
			0	0.89635		0	0.952975		0	0.765562		0	0.827387		0.0195312	0.7434		0.0195312	0.738		0.0195312	0.7397		0.0195312	0.7639		0.0195312	0.7916		0.0195312	0.7306		0.0195312	0.7879		0.0195312	0.8024		0.0195312	0.7824		0.0195312	0.8038		0.0195312	0.758233		0.0195312	0.7931
															0.00976562	0.7775		0.00976562	0.812		0.00976562	0.7864		0.00976562	0.7946		0.00976562	0.7827		0.00976562	0.8029		0.00976562	0.8054		0.00976562	0.8229		0.00976562	0.8438		0.00976562	0.8108		0.00976562	0.7822		0.00976562	0.8113
															0.00488281	0.8381		0.00488281	0.8068		0.00488281	0.8239		0.00488281	0.8025		0.00488281	0.8325		0.00488281	0.8253		0.00488281	0.8017		0.00488281	0.8141		0.00488281	0.8619		0.00488281	0.8346		0.00488281	0.8315		0.00488281	0.8201
															0.00244141	0.8662		0.00244141	0.8154		0.00244141	0.8391		0.00244141	0.7941		0.00244141	0.8375		0.00244141	0.8259		0.00244141	0.9026		0.00244141	0.866		0.00244141	0.864		0.00244141	0.832		0.00244141	0.8476		0.00244141	0.9116
															0	0.93245		0	0.8323		0	0.919		0	0.792858		0	1.03067		0	0.8694		0	0.873917		0	0.8108		0	0.8785		0	0.8591		0	0.93245		0	0.9249
pL27 (WT )	Calculated IC50 (mM)			0.6			0.5			0.6			0.6			0.4			0.4			0.5			0.5			0.5			0.4			0.6			0.6			0.4			0.6			0.5			0.5
MBX-4132	Strain ID
	pL27 (WT)
				Assay 1			Assay 2			Assay 3			Assay 4			Assay 5			Assay 6
			concentration (mM)	OD600 nm		concentration (mM)	OD600 nm		concentration (mM)	OD600 nm		concentration (mM)	OD600 nm		concentration (mM)	OD600 nm		concentration (mM)	OD600 nm
			25	0.0563		25	0.0431		25	0.0479		25	0.043		25	0.0439		25	0.0433
			12.5	0.06055		12.5	0.0417		12.5	0.0539333		12.5	0.0479		12.5	0.0503		12.5	0.0519
			6.25	0.31245		6.25	0.3554		6.25	0.0472667		6.25	0.0603		6.25	0.0538		6.25	0.0532
			3.125	0.5485		3.125	0.445		3.125	0.352733		3.125	0.436		3.125	0.4953		3.125	0.5108
			1.5625	0.6244		1.5625	0.57085		1.5625	0.5697		1.5625	0.9082		1.5625	0.6554		1.5625	0.6925
			0.78125	0.66445		0.78125	0.59805		0.78125	0.729067		0.78125	0.9828		0.78125	0.7436		0.78125	0.7156
			0.390625	0.70045		0.390625	0.6456		0.390625	0.718333		0.390625	0.9959		0.390625	0.72		0.390625	0.7016
			0.195312	0.73525		0.195312	0.65455		0.195312	0.738833		0.195312	1.0817		0.195312	0.7225		0.195312	0.752
			0	0.89635		0	0.827387		0.1	0.758233		0.1	1.1022		0.1	0.7771		0.1	0.7186
									0.0488281	0.7822		0.0488281	1.1487		0.0488281	0.8043		0.0488281	0.8107
									0.0244141	0.8315		0.0244141	1.111		0.0244141	0.873		0.0244141	0.8275
									0.012207	0.8476		0.012207	1.3098		0.012207	0.93245		0.012207	0.9042
									0	0.93245		0	1.13067		0	1.29733		0	0.93245
pL27 (WT )	Calculated IC50 (mM)			3.9			3.8			2.8			3.2			3			3.2
Erythromycin	Strain ID
	pL27 (WT)
				Assay 1			Assay 2			Assay 3
			concentration (mM)	OD600 nm		concentration (mM)	OD600 nm		concentration (mM)	OD600 nm
			100	0.0414		200	0.0437		200	0.0467
			50	0.0487		100	0.043		100	0.0411
			25	0.0592		50	0.0464		50	0.0499
			12.5	0.065		25	0.0453		25	0.0504
			6.25	0.0968		12.5	0.0424		12.5	0.0494
			3.125	0.1496		6.25	0.0451		6.25	0.0577
			1.5625	0.6325		3.125	0.0481		3.125	0.1743
			0.78125	0.8283		1.5625	0.4176		1.5625	0.705
			0	0.89635		0.78125	0.5208		0.78125	0.7853
						0.390625	0.7012		0.390625	0.818
						0.195312	0.8037		0.195312	0.8357
						0.0976562	0.7997		0.0976562	0.9354
						0	0.863975		0	0.822583
pL27 (WT )	Calculated IC50 (mM)			1.6			1.7			2.4
Linezolid	Strain ID
	pL27 (WT)
				Assay 1			Assay 2			Assay 3			Assay 4			Assay 5			Assay 6
			concentration (mM)	OD600 nm		concentration (mM)	OD600 nm		concentration (mM)	OD600 nm		concentration (mM)	OD600 nm		concentration (mM)	OD600 nm		concentration (mM)	OD600 nm
			200	0.0421		200	0.0384		200	0.0389		200	0.0409		200	0.0417		200	0.0412
			100	0.0434		100	0.0396		100	0.0401		100	0.0393		100	0.0439		100	0.0434
			50	0.0493		50	0.0462		50	0.044		50	0.0444		50	0.0471		50	0.0508
			25	0.0574		25	0.0549		25	0.0494		25	0.0498		25	0.0509		25	0.0615
			12.5	0.0784		12.5	0.076		12.5	0.0677		12.5	0.0596		12.5	0.0689		12.5	0.0502
			6.25	0.0715		6.25	0.0622		6.25	0.0512		6.25	0.0492		6.25	0.0532		6.25	0.0718
			3.125	0.5503		3.125	0.4943		3.125	0.3676		3.125	0.4582		3.125	0.5703		3.125	0.6558
			1.5625	0.7333		1.5625	0.6342		1.5625	0.6412		1.5625	0.6823		1.5625	0.7616		1.5625	0.8333
			0	0.89635		0	0.802975		0	0.765562		0	0.827387		0.78125	0.8102		0.78125	0.8636
															0.390625	0.842		0.390625	0.8666
															0.195312	0.8284		0.195312	0.8888
															0.0976562	0.8516		0.0976562	1.0193
															0	1.093		0	0.922583
pL27 (WT )	Calculated IC50 (mM)			3.5			3.5			3			3.3			3.7			4
Spectinomycin	Strain ID
	pL27 (WT)
				Assay 1			Assay 2			Assay 3			Assay 4
			concentration (mM)	OD600 nm		concentration (mM)	OD600 nm		concentration (mM)	OD600 nm		concentration (mM)	OD600 nm
			200	0.0441		200	0.0425		50	0.0415		50	0.0478
			100	0.0439		100	0.0412		25	0.0465		25	0.0485
			50	0.0453		50	0.0431		12.5	0.4628		12.5	0.0496
			25	0.0454		25	0.0421		6.25	0.6568		6.25	0.0494
			12.5	0.0467		12.5	0.0438		3.125	0.3517		3.125	0.0685
			6.25	0.0514		6.25	0.0475		1.5625	0.5156		1.5625	0.7591
			3.125	0.3116		3.125	0.064		0.78125	0.8122		0.78125	0.8712
			1.5625	0.7104		1.5625	0.4929		0.390625	0.796		0.390625	0.8779
			0	0.89635		0	0.765562		0.195312	0.8043		0.195312	0.9077
									0.0976562	0.8363		0.0976562	0.9042
									0.0488281	0.8518		0.0488281	0.909
									0.0244141	0.8384		0.0244141	1.1268
									0	0.863975		0	0.822583
pL27 (WT )	Calculated IC50 (mM)			2.6			1.8			1.7			2.1
Tetracycline	Strain ID
	pL27 (WT)
				Assay 1			Assay 2			Assay 3			Assay 4			Assay 5			Assay 6
			concentration (mM)	OD600 nm		concentration (mM)	OD600 nm		concentration (mM)	OD600 nm		concentration (mM)	OD600 nm		concentration (mM)	OD600 nm		concentration (mM)	OD600 nm
			10	0.0414		2.5	0.0477		2.5	0.0426		2.5	0.0479		2.5	0.0488		2.5	0.0586
			5	0.0487		1.25	0.054		1.25	0.0445		1.25	0.0461		1.25	0.0554		1.25	0.0784
			2.5	0.0592		0.625	0.0675		0.625	0.0517		0.625	0.056		0.625	0.076		0.625	0.0533
			1.25	0.065		0.3125	0.0996		0.3125	0.0717		0.3125	0.2369		0.3125	0.0583		0.3125	0.4311
			0.625	0.0968		0.15625	0.3208		0.15625	0.1388		0.15625	0.4648		0.15625	0.309		0.15625	0.8016
			0.3125	0.1496		0.078125	0.6381		0.078125	0.3821		0.078125	0.6893		0.078125	0.7281		0.078125	0.8834
			0.15625	0.6325		0.0390625	0.7272		0.0390625	0.6526		0.0390625	0.6398		0.0390625	0.8349		0.0390625	0.8986
			0.078125	0.8283		0.0195312	0.7691		0.0195312	0.7783		0.0195312	0.7289		0.0195312	0.8488		0.0195312	0.8547
			0	0.89635		0	0.802975		0	0.765562		0.00976562	0.7384		0.00976562	0.86		0.00976562	0.9184
												0.00488281	0.7683		0.00488281	0.8521		0.00488281	0.8731
												0.00244141	0.8102		0.00244141	0.8473		0.00244141	0.9031
												0.0012207	0.8642		0.0012207	0.8554		0.0012207	1.1684
												0	0.863975		0	0.850783		0	0
pL27 (WT )	Calculated IC50 (mM)			0.2			0.2			0.1			0.2			0.1			0.3

## Sheet: Figure S1 PK Data
Group 1	MBX 4132 Concentrations (ng/mL) in Mouse Plasma
IV (10 mg/kg)	Animal ID
Time Points (hrs)	1	2	3	Mean	SD	%CV
0.083	74600	58700	65700	66300	7970	0.12
0.5	30600	36200	32000	32900	2910	0.088
1	21000	22900	20200	21400	1390	0.065
4	7790	8580	6390	7590	1110	0.146
8	3920	3980	3290	3730	382	0.102
24	293	149	67.4	170	114	0.671
Group 2	MBX 4132 Concentrations (ng/mL) in Mouse Plasma
SC (10 mg/kg)	Animal ID
Time Points (hrs)	4	5	6	Mean	SD	%CV
0.083	738	530	1090	786	283	0.36
0.5	3430	3760	4140	3780	355	0.094
1	3480	3190	3390	3350	148	0.044
4	3280	2890	2390	2850	446	0.156
8	2000	2800	2480	2430	403	0.166
24	599	599	627	608	16.2	0.027
Group 3	MBX 4132 Concentrations (ng/mL) in Mouse Plasma
SC (25 mg/kg)	Animal ID
Time Points (hrs)	7	8	9	Mean	SD	%CV
0.083	1170	1190	2170	1510	572	0.379
0.5	3170	5250	6610	5010	1730	0.345
1	3020	5270	5450	4580	1350	0.295
4	2380	3050	3600	3010	611	0.203
8	3420	3850	4860	4040	739	0.183
24	1540	2190	1680	1800	342	0.19
Group 4	MBX 4132 Concentrations (ng/mL) in Mouse Plasma
PO (10 mg/kg)	Animal ID
Time Points (hrs)	1	2	3	Mean	SD	%CV
0.083	809	1080	1900	1260	568	0.451
0.5	881	1440	1770	1360	449	0.33
1	1090	1490	1730	1440	323	0.224
4	1680	1960	2880	2170	628	0.289
8	4350	4940	6040	5110	858	0.168
24	66.5	26	81.5	58	28.7	0.495
Group 4	MBX 4132 Concentrations (ng/mL) in Mouse Plasma
PO (10 mg/kg susp.)	Animal ID
Time Points (hrs)	1	2	3	Mean	SD	%CV
0.25	14255	15389	9102	12915.3	3350.76	0.259441
0.5	13922.2	16019.4	12183.4	14041.7	1920.76	0.13679
1	12098.1	16436.5	15902.4	14812.4	2365.73	0.159713
2	15020.3	10997.3	18067.2	14695	3546.15	0.241318
4	13319.5	13379.4	14121.3	13606.7	446.625	0.0328239
8	9293.31	11229.9	9242.53	9921.91	1133.03	0.114194
24	<62.5	<62.5	<62.5	N/A	N/A	N/A

## Sheet: Table S1-Eco Luc IC50s
Table S1-Source data fro Eco Luc IC50s
						LUMINESCENCE READOUT (Envision plate reader)											BACKGROUND SUBTRACTED (DMSO CONTROL)
			[Compound] (µM)												[Compound] (µM)
Compound	Replicate	DMSO	1.5	1	0.75	0.5	0.375	0.25	0.1875	0.125	0.09375	0.0625	0.046875		1.5	1	0.75	0.5	0.375	0.25	0.1875	0.125	0.09375	0.0625	0.046875	IC50 (uM)
MBX-3535	1	803160	1101720	1090520	938080	894760	918760	975560	931120	838680	796160	778080	793720		298560	287360	134920	91600	115600	172400	127960	35520	-7000	-25080	-9440	0.1564
	2	769720	996520	985400	885720	832920	868800	925440	911280	824680	783440	758560	792160		226800	215680	116000	63200	99080	155720	141560	54960	13720	-11160	22440	0.1381
	3	779440	1037480	1035440	902440	864960	899520	953800	917880	839280	809640	769120	789800		258040	256000	123000	85520	120080	174360	138440	59840	30200	-10320	10360	0.1515
			[Compound] (µM)												[Compound] (µM)
Compound	Replicate	DMSO	1.5	1	0.75	0.5	0.375	0.25	0.1875	0.125	0.09375	0.0625	0.046875		1.5	1	0.75	0.5	0.375	0.25	0.1875	0.125	0.09375	0.0625	0.046875	IC50 (uM)
MBX-3910	1	372240	413040	485040	491760	597160	603880	556320	532000	413360	415480	374880	403600		40800	112800	119520	224920	231640	184080	159760	41120	43240	2640	31360	0.1664
	2	303280	350280	409960	429960	513960	514520	510760	490480	389840	381880	356720	389440		47000	106680	126680	210680	211240	207480	187200	86560	78600	53440	86160	0.1524
	3	332320	389680	451440	472120	555480	568080	511880	488600	377840	351080	343880	377440		57360	119120	139800	223160	235760	179560	156280	45520	18760	11560	45120	0.1681
	4	344080	381440	418800	451640	468720	509880	501640	456720	434480	376440	373520	352320		37360	74720	107560	124640	165800	157560	112640	90400	32360	29440	8240	0.1294
	5	336400	369160	399880	431440	458000	484720	501080	451560	414320	358080	349840	350920		32760	63480	95040	121600	148320	164680	115160	77920	21680	13440	14520	0.1269
	6	350360	365040	392080	430600	457200	480040	482720	464600	437960	371040	365000	351920		14680	41720	80240	106840	129680	132360	114240	87600	20680	14640	1560	0.1171
			[Compound] (µM)												[Compound] (µM)
Compound	Replicate	DMSO	1.5	1	0.75	0.5	0.375	0.25	0.1875	0.125	0.09375	0.0625	0.046875		1.5	1	0.75	0.5	0.375	0.25	0.1875	0.125	0.09375	0.0625	0.046875	IC50 (uM)
MBX-4370	1	428960	476080	530760	547920	517120	472720	454000	449320	460600	467480	452080	496280		47120	101800	118960	88160	43760	25040	20360	31640	38520	23120	67320	0.1202
	2	458240	424480	535720	542080	524880	482560	469520	468280	443360	440040	467160	436160		-33760	77480	83840	66640	24320	11280	10040	-14880	-18200	8920	-22080	0.1219
	3	438320	540520	544960	527800	509520	460640	468760	463760	458920	454600	463360	442680		102200	106640	89480	71200	22320	30440	25440	20600	16280	25040	4360	0.145
			[Compound] (µM)												[Compound] (µM)
Compound	Replicate	DMSO	25	20	12.5	10	6.25	5	3.125	2.5	1.5625	1.25	0.78125		25	20	12.5	10	6.25	5	3.125	2.5	1.5625	1.25	0.78125	IC50 (uM)
MBX-4367	1	173720	191040	194280	201760	206120	212480	218760	211280	218120	225200	222120	305240		17320	20560	28040	32400	38760	45040	37560	44400	51480	48400	131520	>=25
	2	185480	191120	211520	210240	222440	235280	220360	224160	210640	217960	211400	278480		5640	26040	24760	36960	49800	34880	38680	25160	32480	25920	93000	>=25
	3	179320	200920	205000	203320	209000	213880	224600	217960	213280	209680	230120	280880		21600	25680	24000	29680	34560	45280	38640	33960	30360	50800	101560	>=25
	4	312720	318880	302120	317200	338040	343280	331520	313960	323000	323800	334920	356640		6160	-10600	4480	25320	30560	18800	1240	10280	11080	22200	43920	>=25
	5	321040	309320	303560	315040	322920	322000	328400	311440	309120	322760	327600	364600		-11720	-17480	-6000	1880	960	7360	-9600	-11920	1720	6560	43560	>=25
	6	319320	315680	311280	319960	327920	324400	343080	325480	311440	325800	325720	365760		-3640	-8040	640	8600	5080	23760	6160	-7880	6480	6400	46440	>=25
			[Compound] (µM)												[Compound] (µM)
Compound	Replicate	DMSO	6	5	3	2.5	1.5	1.25	0.75	0.625	0.375	0.3125	0.1875		6	5	3	2.5	1.5	1.25	0.75	0.625	0.375	0.3125	0.1875	IC50 (uM)
MBX-4083	1	342880	411600	409800	434840	437800	365280	325840	321560	336000	295800	281440	289840		68720	66920	91960	94920	22400	-17040	-21320	-6880	-47080	-61440	-53040	1.55
	2	314680	373320	366360	407960	411000	318120	323520	310840	309760	301600	306160	330600		58640	51680	93280	96320	3440	8840	-3840	-4920	-13080	-8520	15920	1.818
	3	338160	353480	342280	398880	390480	326160	311840	296040	280040	283040	291120	311880		15320	4120	60720	52320	-12000	-26320	-42120	-58120	-55120	-47040	-26280	1.807
	4	178840	189200	209920	263320	270360	253120	237320	219160	214960	200280	203960	217480		10360	31080	84480	91520	74280	58480	40320	36120	21440	25120	38640	1.068
	5	153280	162040	177160	219160	222400	222680	214640	195360	180240	192440	184880	210400		8760	23880	65880	69120	69400	61360	42080	26960	39160	31600	57120	0.9795
	6	178040	171000	199200	247520	235280	233040	208360	198400	189040	179080	185400	188480		-7040	21160	69480	57240	55000	30320	20360	11000	1040	7360	10440	1.16
			[Compound] (µM)												[Compound] (µM)
Compound	Replicate	DMSO	25	20	12.5	10	6.25	5	3.125	2.5	1.5625	1.25	0.78125		25	20	12.5	10	6.25	5	3.125	2.5	1.5625	1.25	0.78125	IC50 (uM)
MBX-3943	1	231760	60640	83720	104440	129760	156760	178880	198240	223200	240680	260480	274640		-171120	-148040	-127320	-102000	-75000	-52880	-33520	-8560	8920	28720	42880	>=25
	2	288680	79760	101880	123560	150800	163560	190920	209400	224800	233560	246160	261960		-208920	-186800	-165120	-137880	-125120	-97760	-79280	-63880	-55120	-42520	-26720	>=25
	3	199840	57440	73320	90560	123080	138200	163680	185840	198880	224040	256000	248760		-142400	-126520	-109280	-76760	-61640	-36160	-14000	-960	24200	56160	48920	>=25
	4	355960	112320	146240	184760	232320	281000	318320	369320	397280	387800	422680	517880		-243640	-209720	-171200	-123640	-74960	-37640	13360	41320	31840	66720	161920	>=25
	5	342360	105920	147480	178160	227000	261800	297680	329000	341520	369640	367680	473040		-236440	-194880	-164200	-115360	-80560	-44680	-13360	-840	27280	25320	130680	>=25
	6	320360	90800	121480	152440	187960	228080	266240	303240	334600	349640	351240	478200		-229560	-198880	-167920	-132400	-92280	-54120	-17120	14240	29280	30880	157840	>=25
			[Compound] (µM)												[Compound] (µM)
Compound	Replicate	DMSO	25	20	12.5	10	6.25	5	3.125	2.5	1.5625	1.25	0.78125		25	20	12.5	10	6.25	5	3.125	2.5	1.5625	1.25	0.78125	IC50 (uM)
MBX-3776	1	405200	378480	380040	379840	388200	422280	396440	404600	404800	405960	416440	460160		-26720	-25160	-25360	-17000	17080	-8760	-600	-400	760	11240	54960	>=25
	2	455800	410640	414880	431920	467200	475280	429040	422840	431360	417200	406920	443880		-45160	-40920	-23880	11400	19480	-26760	-32960	-24440	-38600	-48880	-11920	>=25
	3	409480	400800	399360	408960	437960	442480	421360	433480	428320	449640	423840	468320		-8680	-10120	-520	28480	33000	11880	24000	18840	40160	14360	58840	>=25
	4	238040	234360	239480	239240	237680	238760	245000	232400	243840	240840	252720	320280		-3680	1440	1200	-360	720	6960	-5640	5800	2800	14680	82240	>=25
	5	248000	244720	250400	245840	248720	267480	258880	266480	260720	265600	264120	318360		-3280	2400	-2160	720	19480	10880	18480	12720	17600	16120	70360	>=25
	6	226440	232480	229840	229800	233560	228920	226560	227520	226960	234000	221800	310400		6040	3400	3360	7120	2480	120	1080	520	7560	-4640	83960	>=25
			[Compound] (µM)												[Compound] (µM)
Compound	Replicate	DMSO	1.5	1	0.75	0.5	0.375	0.25	0.1875	0.125	0.09375	0.0625	0.046875		1.5	1	0.75	0.5	0.375	0.25	0.1875	0.125	0.09375	0.0625	0.046875	IC50 (uM)
MBX-4076	1	374080	466920	485760	372320	392000	343920	347800	337880	351120	341720	355480	405360		92840	111680	-1760	17920	-30160	-26280	-36200	-22960	-32360	-18600	31280	0.7737
	2	350520	476040	494880	382040	397560	358200	352080	352960	371000	377200	357720	444800		125520	144360	31520	47040	7680	1560	2440	20480	26680	7200	94280	0.7804
	3	348160	461440	466400	376800	391400	334840	338880	322960	330880	355200	341520	404040		113280	118240	28640	43240	-13320	-9280	-25200	-17280	7040	-6640	55880	0.7381
	4	362960	368960	398280	425560	423960	403520	366920	358720	356600	349760	353480	383240		6000	35320	62600	61000	40560	3960	-4240	-6360	-13200	-9480	20280	1.031
	5	349240	354200	376480	407040	404120	392800	355440	355320	353560	356680	351080	374000		4960	27240	57800	54880	43560	6200	6080	4320	7440	1840	24760	1.078
	6	327840	368240	383320	408280	413920	388600	360480	356360	342360	339960	341920	349480		40400	55480	80440	86080	60760	32640	28520	14520	12120	14080	21640	0.9462
			[Compound] (µM)												[Compound] (µM)
Compound	Replicate	DMSO	25	20	12.5	10	6.25	5	3.125	2.5	1.5625	1.25	0.78125		25	20	12.5	10	6.25	5	3.125	2.5	1.5625	1.25	0.78125	IC50 (uM)
MBX-4063	1	383920	239760	273080	291640	318880	325320	351960	352640	362240	354680	345520	421680		-144160	-110840	-92280	-65040	-58600	-31960	-31280	-21680	-29240	-38400	37760	>=25
	2	374320	225280	263160	290880	304600	330920	361040	352760	348720	358760	377080	438040		-149040	-111160	-83440	-69720	-43400	-13280	-21560	-25600	-15560	2760	63720	>=25
	3	392840	231000	260040	281160	293320	312520	346080	353640	358080	346760	376960	464520		-161840	-132800	-111680	-99520	-80320	-46760	-39200	-34760	-46080	-15880	71680	>=25
	4	386080	191480	232360	244360	356560	355240	328880	382120	381880	383000	374640	416880		-194600	-153720	-141720	-29520	-30840	-57200	-3960	-4200	-3080	-11440	30800	>=25
	5	274840	165560	189920	190800	187800	204680	215600	218760	229480	244840	248160	251680		-109280	-84920	-84040	-87040	-70160	-59240	-56080	-45360	-30000	-26680	-23160	>=25
	6	246120	153440	163200	179280	180440	198440	202800	207520	215360	217000	234240	244720		-92680	-82920	-66840	-65680	-47680	-43320	-38600	-30760	-29120	-11880	-1400	>=25
			[Compound] (µM)												[Compound] (µM)
Compound	Replicate	DMSO	25	20	12.5	10	6.25	5	3.125	2.5	1.5625	1.25	0.78125		25	20	12.5	10	6.25	5	3.125	2.5	1.5625	1.25	0.78125	IC50 (uM)
MBX-3709	1	250000	403960	382080	347840	306120	288440	281000	281280	283240	297880	292480	305200		153960	132080	97840	56120	38440	31000	31280	33240	47880	42480	55200	12.28
	2	237240	384880	385920	326880	274160	245720	249080	245800	252400	250280	256520	280680		147640	148680	89640	36920	8480	11840	8560	15160	13040	19280	43440	12.1
	3	218440	306400	360200	312720	261800	232640	223120	226240	218320	228480	233760	262600		87960	141760	94280	43360	14200	4680	7800	-120	10040	15320	44160	11.6
	4	449240	587560	670440	576480	483800	479840	447000	445240	461240	456960	468200	496800		138320	221200	127240	34560	30600	-2240	-4000	12000	7720	18960	47560	11.77
	5	428040	613160	653760	547680	474840	417640	408560	419360	409160	431880	442280	495360		185120	225720	119640	46800	-10400	-19480	-8680	-18880	3840	14240	67320	11.96
	6	443480	645400	605760	499040	435640	425000	410000	406720	391480	397200	424480	420000		201920	162280	55560	-7840	-18480	-33480	-36760	-52000	-46280	-19000	-23480	15.01
			[Compound] (µM)												[Compound] (µM)
Compound	Replicate	DMSO	4.5	3	2.25	1.5	1.125	0.75	0.5625	0.375	0.28125	0.1875	0.140625		4.5	3	2.25	1.5	1.125	0.75	0.5625	0.375	0.28125	0.1875	0.140625	IC50 (uM)
MBXC-4227	1	260600	289640	342360	400400	514720	454960	349800	300840	279040	282440	290400	297680		29040	81760	139800	254120	194360	89200	40240	18440	21840	29800	37080	0.9691
	2	249400	267600	320360	387040	469800	397000	325800	281760	256000	247320	241880	277640		18200	70960	137640	220400	147600	76400	32360	6600	-2080	-7520	28240	1.146
	3	236040	247880	292280	349360	439240	416000	309080	267760	235600	243880	227680	244760		11840	56240	113320	203200	179960	73040	31720	-440	7840	-8360	8720	0.8421
	4	371560	422040	529720	670800	773360	719840	595640	534520	505240	495040	459320	497360		50480	158160	299240	401800	348280	224080	162960	133680	123480	87760	125800	0.9029
	5	358440	421480	509000	608680	739240	656920	538600	521400	459160	440480	415240	448840		63040	150560	250240	380800	298480	180160	162960	100720	82040	56800	90400	1.399
	6	347720	401720	458920	542640	687520	625440	491680	444720	412320	408160	388200	410080		54000	111200	194920	339800	277720	143960	97000	64600	60440	40480	62360	0.9528
			[Compound] (µM)												[Compound] (µM)
Compound	Replicate	DMSO	25	20	12.5	10	6.25	5	3.125	2.5	1.5625	1.25	0.78125		25	20	12.5	10	6.25	5	3.125	2.5	1.5625	1.25	0.78125	IC50 (uM)
MBX-4346	1	391840	581160	721680	724960	629840	518840	510920	489840	493000	485480	495000	543440		189320	329840	333120	238000	127000	119080	98000	101160	93640	103160	151600	14.12
	2	368000	532920	715520	762080	575440	476320	459400	445280	433480	423800	421520	522960		164920	347520	394080	207440	108320	91400	77280	65480	55800	53520	154960	10.04
	3	380520	559040	716480	755200	619760	483520	428520	426000	438080	407960	429400	479760		178520	335960	374680	239240	103000	48000	45480	57560	27440	48880	99240	14.61
	4	241040	385440	501880	538360	434800	354120	331400	302320	306320	314800	328400	365280		144400	260840	297320	193760	113080	90360	61280	65280	73760	87360	124240	14.75
	5	256760	392800	514920	516040	401000	318080	293440	282680	276120	263320	267120	350320		136040	258160	259280	144240	61320	36680	25920	19360	6560	10360	93560	17.77
	6	227880	335760	422640	502200	398560	310120	287920	271800	257800	259080	275000	332040		107880	194760	274320	170680	82240	60040	43920	29920	31200	47120	104160	14.27
			[Compound] (µM)												[Compound] (µM)
Compound	Replicate	DMSO	25	20	12.5	10	6.25	5	3.125	2.5	1.5625	1.25	0.78125		25	20	12.5	10	6.25	5	3.125	2.5	1.5625	1.25	0.78125	IC50 (uM)
MBX-4699	1	423440	371120	406480	441960	482760	541920	672120	749960	630680	522760	492040	448880		-52320	-16960	18520	59320	118480	248680	326520	207240	99320	68600	25440	1.892
	2	395360	357840	387440	426720	461880	526760	652120	730720	652080	511360	486320	485720		-37520	-7920	31360	66520	131400	256760	335360	256720	116000	90960	90360	2.405
	3	409360	357080	378160	424520	463320	508160	625760	740160	651840	535640	468600	479280		-52280	-31200	15160	53960	98800	216400	330800	242480	126280	59240	69920	2.621
	4	249440	245480	274200	293520	320800	368080	439240	514760	441280	351680	300440	293440		-3960	24760	44080	71360	118640	189800	265320	191840	102240	51000	44000	1.732
	5	233800	236560	254760	281560	301920	346400	412240	501640	458120	369600	304560	323920		2760	20960	47760	68120	112600	178440	267840	224320	135800	70760	90120	2.057
	6	263200	243600	266320	295440	315280	343840	398560	524960	454800	359880	332960	299280		-19600	3120	32240	52080	80640	135360	261760	191600	96680	69760	36080	1.66
			[Compound] (µM)												[Compound] (µM)
Compound	Replicate	DMSO	4.5	3	2.25	1.5	1.125	0.75	0.5625	0.375	0.28125	0.1875	0.140625		4.5	3	2.25	1.5	1.125	0.75	0.5625	0.375	0.28125	0.1875	0.140625	IC50 (uM)
MBX-4700	1	164800	301880	249560	232040	207040	204360	206200	179760	192600	191800	194880	211440		137080	84760	67240	42240	39560	41400	14960	27800	27000	30080	46640	1.611
	2	180840	303440	266120	233080	214320	202920	186640	203200	185920	195040	203800	218200		122600	85280	52240	33480	22080	5800	22360	5080	14200	22960	37360	0.9688
	3	154360	294600	243080	220840	208360	202160	192760	191040	194240	188320	197440	219240		140240	88720	66480	54000	47800	38400	36680	39880	33960	43080	64880	1.507
	4	321840	570760	425000	363960	327920	300760	316480	303720	301360	297160	308120	324640		248920	103160	42120	6080	-21080	-5360	-18120	-20480	-24680	-13720	2800	1.489
	5	335360	588200	439760	375560	354800	325280	314760	326200	307320	318720	314880	314120		252840	104400	40200	19440	-10080	-20600	-9160	-28040	-16640	-20480	-21240	2.874
	6	315160	641200	469240	396800	347480	336720	320720	315200	324160	302240	315800	328320		326040	154080	81640	32320	21560	5560	40	9000	-12920	640	13160	2.42
			[Compound] (µM)												[Compound] (µM)
Compound	Replicate	DMSO	25	20	12.5	10	6.25	5	3.125	2.5	1.5625	1.25	0.78125		25	20	12.5	10	6.25	5	3.125	2.5	1.5625	1.25	0.78125	IC50 (uM)
MBX-4697	1	419400	545480	749960	815160	679240	554800	495760	477600	463520	470400	501280	509360		126080	330560	395760	259840	135400	76360	58200	44120	51000	81880	89960	13.68
	2	402720	528680	686480	810120	682680	552760	450160	440640	422720	439160	429080	443200		125960	283760	407400	279960	150040	47440	37920	20000	36440	26360	40480	11.5
	3	378040	519720	655680	759200	661520	534960	456120	447920	435640	447280	454200	471040		141680	277640	381160	283480	156920	78080	69880	57600	69240	76160	93000	9.946
	4	268920	370480	511000	605760	497440	401920	317640	309760	312040	319040	309280	351080		101560	242080	336840	228520	133000	48720	40840	43120	50120	40360	82160	6.98
	5	246360	354280	487120	570680	457160	373920	315040	293360	288000	273240	277080	340520		107920	240760	324320	210800	127560	68680	47000	41640	26880	30720	94160	7.19
	6	215080	290120	371600	464920	466560	387360	286840	265200	267560	254720	249440	319000		75040	156520	249840	251480	172280	71760	50120	52480	39640	34360	103920	6.06
			[Compound] (µM)												[Compound] (µM)
Compound	Replicate	DMSO	25	20	12.5	10	6.25	5	3.125	2.5	1.5625	1.25	0.78125		1.5	1	0.75	0.5	0.375	0.25	0.1875	0.125	0.09375	0.0625	0.046875	IC50 (uM)
MBX-4132	1	187720	377960	421760	470520	510200	418320	381880	289160	261320	251200	239760	295120		190240	234040	282800	322480	230600	194160	101440	73600	63480	52040	107400	0.4478
	2	178080	381280	418920	477560	507640	478520	347120	283480	252680	227560	213320	273960		203200	240840	299480	329560	300440	169040	105400	74600	49480	35240	95880	0.2736
	3	177240	367280	404960	438920	497760	454240	382680	288120	242320	228920	217800	280680		190040	227720	261680	320520	277000	205440	110880	65080	51680	40560	103440	0.2422
	4	333560	823840	824360	851240	888880	834880	720440	548240	429600	371000	353520	368440		490280	490800	517680	555320	501320	386880	214680	96040	37440	19960	34880	0.204
	5	293600	804280	798760	820120	858080	805720	716000	537120	404560	347920	325840	348440		510680	505160	526520	564480	512120	422400	243520	110960	54320	32240	54840	0.1979
	6	295440	784680	765560	776760	816840	787080	685520	540600	412520	342520	318000	329480		489240	470120	481320	521400	491640	390080	245160	117080	47080	22560	34040	0.189

## Sheet: Table S1-Eco tolC MICs
Table 1-Source data for MICs (µg/ml) vs. E. coli KLE701 (ΔtolC::tet)
MBX-number	Replicate	MIC (µg/ml)
MBX-3535	1	0.496406
MBX-3535	2	0.496406
MBX-3535	3	0.496406
MBX-3535	4	0.496406
MBX-3535	5	0.496406
MBX-3535	6	0.496406
MBX-3910	1	0.936594
MBX-3910	2	0.936594
MBX-4370	1	0.47775
MBX-4370	2	0.47775
MBX-4370	3	0.47775
MBX-4370	4	0.9555
MBX-4370	5	0.9555
MBX-4370	6	0.9555
MBX-4367	1	22.362
MBX-4367	2	22.362
MBX-4367	3	22.362
MBX-4367	4	>=22.362
MBX-4367	5	>=22.363
MBX-4367	6	>=22.364
MBX-4083	1	3.74637
MBX-4083	2	3.74637
MBX-4083	3	3.74637
MBX-4083	4	1.87319
MBX-4083	5	1.87319
MBX-4083	6	1.87319
MBX-3943	1	>=29.971
MBX-3943	2	>=29.972
MBX-3776	3	>=30.372
MBX-3776	4	>=30.373
MBX-4076	1	8.29325
MBX-4076	2	4.14663
MBX-4076	3	8.29325
MBX-4076	4	2.07331
MBX-4076	5	4.14663
MBX-4076	6	4.14663
MBX-4063	1	>=33.334
MBX-4063	2	>=33.335
MBX-4063	3	>=33.336
MBX-4063	4	>=33.337
MBX-4063	5	>=33.338
MBX-4063	6	>=33.339
MBX-3709	1	28.931
MBX-3709	2	28.931
MBXC1-4227	1	0.442597
MBXC1-4227	2	0.442597
MBXC1-4227	3	0.442597
MBXC1-4227	4	0.442597
MBXC1-4227	5	0.885194
MBXC1-4227	6	0.442597
MBX-4346	1	27.6271
MBX-4346	2	27.6271
MBX-4346	3	27.6271
MBX-4346	4	27.6271
MBX-4346	5	27.6271
MBX-4346	6	27.6271
MBX-4699	1	7.25745
MBX-4699	2	7.25745
MBX-4699	3	7.25745
MBX-4699	4	7.25745
MBX-4699	5	7.25745
MBX-4699	6	7.25745
MBX-4700	1	3.80406
MBX-4700	2	3.80406
MBX-4700	3	3.80406
MBX-4700	4	7.60813
MBX-4700	5	7.60813
MBX-4700	6	3.80406
MBX-4697	1	29.227
MBX-4697	2	29.227
MBX-4697	3	29.227
MBX-4697	4	29.227
MBX-4697	5	29.227
MBX-4697	6	29.227
MBX-4132	1	2.11464
MBX-4132	2	4.22927
MBX-4132	3	2.11464
MBX-4132	4	4.22927
MBX-4132	5	2.11464
MBX-4132	6	2.11464

## Sheet: Table S1-solubility
Source data for Table S1-Solubility
Compound	Solubility (µM)	Solubility (µM)	Solubility (µM)	Average solubility (µM)
KKL-35/MBX 3535	6.3	6.3	6.3	6.3
MBX-3910	12.5	12.5	12.5	12.5
MBX-4370	50	50	50	50
MBX-4367	<200	<200	<200	<200
MBX-4083	12.5	12.5	12.5	12.5
MBX-3943	12.5	12.5	12.5	12.5
MBX-3776	25	25	25	25
MBX-4076	3.1	<3.1	<3.1	<3.1
MBX-4063	100	100	100	100
MBX-3709	25	25	25	25
MBX-C4227	50	50	50	50
MBX-4346	>200	>200	>200	>200
MBX-4699	50	50	50	50
MBX-4700	25	25	25	25
MBX-4697	100	100	100	100
MBX-4132	100	100	100	100

[truncated: 9 more sheets: Table S1-Ngo MIC, Table S1-CC50s vs HeLa, Table S1-MLMS, Table S2, Table S3 source data, Source data-Table S4, Table S5, Table S6, Table S7]
